# Supplementary material for: Evolutionary Relationships of Omani Macrotermes subhyalinus, Macrotermitinae
Source: Insects. 2024 Aug 29;15(9):648. doi: 10.3390/insects15090648 (PMC11432140; doi:10.3390/insects15090648)
Supplement: Supplementary file 1 [file insects-15-00648-s001.zip]

Archive with 1 entries (1 files):
- insects-2959991-supplementary.pdf
